# Supplementary material for: Validation of AmpliSeq NGS Panel for BRCA1 and BRCA2 Variant Detection in Canine Formalin-Fixed Paraffin-Embedded Mammary Tumors
Source: Life (Basel). 2022 Jun 7;12(6):851. doi: 10.3390/life12060851 (PMC9225004; doi:10.3390/life12060851)
Supplement: Supplementary file 1 [file life-12-00851-s001.zip]

Archive with 1 entries (1 files):
- life-1733329-supplementary.txt
