# Supplementary material for: Validation of AmpliSeq NGS Panel for BRCA1 and BRCA2 Variant Detection in Canine Formalin-Fixed Paraffin-Embedded Mammary Tumors
Source: Life (Basel). 2022 Jun 7;12(6):851. doi: 10.3390/life12060851 (PMC9225004; doi:10.3390/life12060851)
Supplement: Supplementary file 1 [file life-12-00851-s001.zip › life-1733329-supplementary.txt]

[Header]
Manifest	IAA19398_179
Manifest Format Version	1.0
Manifest File Version	20191203
BuildID	canFam3
source	ConvertTsaManifestLite 1.22.0.388

[Probes]
Target ID	ULSO Sequence	DLSO Sequence
AMPL32548	AGGATATAATCAAGTAGGGAAGGAT	TCCTGTTCCAATGAATTTTAAAGCA
AMPL21286	AATAATGGAGCCACATCAAACATTC	AAATACATTCTTGGTAAACAAGCAC
AMPL23912	CGTTCTTACACAAAGGACACTGTGA	TCTCACAACTGCCCTTAAGAGCCAT
AMPL23913	ATTTCTACTTTTCCCTGCTGTCATG	TCTGGTTGAGAAGTTTCAGCATACA
AMPL29577	GATTTTCAACAACTCTTCAACAAGT	ACACTAAAATAAGGAAAGATGTGTA
AMPL29578	AACTTCCTTAGTTTTAATGAACAGC	TGTACTTTCTTGTAGGCTCCTGAAA
AMPL30171	CCTCCTTTAGATGCTCAGGAGAGTT	ATGCTCTCTCTGGTTTGTTAAGACA
AMPL30172	TTACCAGAATAGATGAAAATGGCAT	TGGAAAAGTTATAGCTGTCTGCAAC
AMPL31496	TCTGTGTCTCTTACCCAATTCAATG	AACTAATTGCTGACCAGTTCTGTGT
AMPL31497	GAGGCTTTTGGTATAACAAAACATT	ATTCTGAGGCTGTATCTGCTGCTTT
AMPL23156	TAAACACAAAAATGCCAGCTTCACA	GGGTTAACATCATAAATGTACTTGT
AMPL26179	CTTCAGTGCCCATTAAGTTGGAAGT	AGTTATACATTCAGAGTTGTCAAAT
AMPL30036	TTGAAACAGAAATACCCTGATACTT	ACAAAAACAACAAGGTGCTTAAAAA
AMPL30037	TTTCTACATTCATTCTGTGTTTAGT	TCTTAGTTGCATGCTTCTCAGTGGT
AMPL30038	CTGTGCTGGGAATCTGCCTATCATT	TGCTGTTCTCATGCTGTAATGAGCT
AMPL30039	CTATCAGAGTGTGGAGGTTTCTGTT	TACTTTCAGCCCATCTGCTCTGTTG
AMPL30040	GTCATGTGAATCATCAGAAGTTAAT	TTTCTCCCACACAGGAGATCAGCAT
AMPL30041	TAAGTCTATTTTCTCAGAAGAACCA	TCTGGAAAACCACTCATTAACTTTC
AMPL30042	CTCCGATAGGTTTTTCCAAATATTT	CACTTCATTTGGAACTTCTACTGCA
AMPL30043	ATGCTCTGCTTTATTCATGAAGGGA	TTACCTCCTACTGGCTTGGTGTGGA
AMPL30044	GCTTGATTTGGTTGATTCCCTCAAT	TGTCTGAGGTTCTATAGCACACGCT
AMPL30045	TCTTTTTCCAATGATTCTGTTGGGT	GAGTCTTTGGAACAATGCCTAACTC
AMPL30046	TCCTCCTCAGCCTGTTCTTCTTAGG	TCTTTCTGAACATAATCACCTTCTG
AMPL30047	ACTGCTAGAACAACTTTCAATCTGT	TGGAGCTATTTAATTCCAGTTCCAT
AMPL30048	CTTTTCTTAGCTCTACCTGCAGGTT	ATCAGGTGGGTTTAGATTTCTATTG
AMPL30049	TTACTAGAACTTGAATAGTTAGCAA	ATGAGCTGAAGTGTTTTGTTGTGTC
AMPL30050	TATCAGACACTTGAGTCATTCTTCG	ACATTTGTTAAAGTTAGCTCTGGAA
AMPL30051	CTACAGATCTCTCAGTTTGCAAACC	TTTCTTCTCTTCGAAGGCCAGGGTT
AMPL30052	TTTGATACTGTTTTTGCCTTCCTCA	TCAATACCAGCTCTTTGGGATCTCT
AMPL30053	TCAATGGAACTACAAAACCCTCTGT	TCCAGTAATGAGATACTGTCCTGTG
AMPL30054	AAACAGAGCAAATGACTGACGCTTT	TGTCCTTAGAACAACCATGGATAGG
AMPL30055	GACTTTCTTCTTTCTGTCCACATTC	CATATTGCGTAAGCACTGCGTGTCA
AMPL30056	TTGGCAAAATCGCCTGGCTTCTTAG	TTGGACCTTGTTTTCCAAAGGCCCC
AMPL30057	GTATATGATAAGGGTTTTGGGAAAT	ACTGCAGAAAAGCCTGCATTTGTAT
AMPL30058	CTCTCTCATTTCCCACTGCTCTTTC	TTGCAATAAGGAGTTCAGTTTCCTT
AMPL30059	CTTCATTAGTACTGGAAACTACTTC	AATGTTGCTCAAACTTTTCCTCTGA
AMPL30060	GGTTGCATAAGACCTAATCTGAGCA	TTGAGCCGACTTCTTTAGAAGCACA
AMPL30061	ATGGAGAGAAATCTGCACTAACAGA	TTAGGTCCTCGGTTTCTACCTAGTT
AMPL30062	ACTTTTCCCTTTATTTTGTCACCAT	CTTCACTTTGTCCTTGCCATTTCAT
AMPL30063	CTGGGCCAAACGTGTATGGTCTGAA	TCAGGTGTCTCAGAACAAACCTGAG
AMPL30064	CATGTTGGTTACTTTACCAAATATT	TCTGCTGAACTCTCCACTCTGGACA
AMPL30065	TTACTGATGTCACTTAAACTATTCT	GAAGCTCTTCCTCCTCACTAGACAT
AMPL30066	TCCAAAGCACTGCACTGTGAAGAAA	AGGTTCTCCTCTGTTTTGTTAGATA
AMPL30067	ACCAATTCCTTGTCATTCAGAACGT	GAACATCTTGCTTCCTCACTAAGGT
AMPL30068	AAACACAAAAACCTGGTTCCAATAC	GATTGATGCCTCACTTGTTTGGAAG
AMPL23056	ACAGTCTTCAGAGAGGCTCGTTTCA	AGGACAAATTTCACTTTCATGTTAT
AMPL23057	GCAGAGGACACAACACACACACATA	AGATGCCACTTCACCTTAAATGATG
AMPL25671	GAACAAGAATCTGCTATAAGGGAAG	CACCAAGAAAGTCACACTCTTTTAG
AMPL25672	GAATTTTGCTTAACATATCAGAGTT	TCTCATGCTGCTCTAACACAGCTTC
AMPL21385	GGTGGAACTATCCAGAAATACTTGA	TGTCCTGATGATAATTCAGGTGAGG
AMPL21386	ACTTAGAGACCACAACTTGACATTT	AGAAAGGCTTTCGGGATTCTGGCTT
AMPL30092	GACAACCTTAGTGAGCTCCTTCTGA	AAAGGGCTCATCATACTTCCTGTGC
AMPL30093	CCCATCAGAACAGATGATGCATTAC	AGTGTCCTGAAGACTCCTTGGGCAG
AMPL31004	GAAGTTGGCATGCTGCTAACATGAG	ACCCATATGACAATGAATCTTGAAT
AMPL31005	CTCTTGGCTGATTCTTCGACCTGAA	GATCAGACTCAGGGTCATCAGAGAA
AMPL31006	ATATCACTTCTGGCTTTTCTATGCC	TTCAACGCAGAGGTTGAAGTTGGCA
AMPL31007	AGAAGTCTCAGTTGTTAGGGAGATA	CGCTTTTATTATACCCAGCAGTACT
AMPL31409	CATGCTCTATAAGGGCTCTTGGTGT	CAATTGCCTCTAGTACACAGTTTAG
AMPL27382	TGTTAAAGGGAGGAGGGAAGACATT	GAAGTTGAAAACAAAAATCAGGAAG
AMPL22686	ATAGTGATTTTGTGACTCAATGGCA	AGGAACATGCTCTTTTCATGGAGGT
AMPL23063	GGATAGGGTTTTGTCAACATAGCAG	AAGGCAAACCACAGGAATCAGAGAA
AMPL31221	TCCACCATGTAAGGGAAAGTCTGCT	TAGAAGAAGAGTGGGACAGAGGGAC
AMPL32095	TCACAGGACAGATACTGCGTTGTTC	ACCACAGTACTCTACACACTTGACC
AMPL24891	CATGCTCCTCTGGACAAAGGCTTAC	TGGAACAGTCACTTCACTATTTCTT
AMPL26490	GGCTACACTGTCCAGTACCCACTCT	AGTTCATAGGGTTCCTCAGGTAGGT
AMPL26491	GGTCCTGCAGAGACAGGCCCTACAT	CTCACACATCTGCCCAATCGCTGGA
AMPL43197	TTCTTTAACCTTACGTCAGCATAAG	ACAAAATGATCATCTGCAGCTTAAG
AMPL43198	GGTTCTCTTATAGTTGTATCCTGAT	AAAAACAGAATCCTCAATGTGATTC
AMPL43199	TCTTTTTAGGTGACTTGGTTTTGTT	AGGAGTAAGGAACAAACAGCAGTGC
AMPL43200	CACTTTTTCTTTAAATTGTGTCCCT	AGGTAACCTACTATGAACCAGTTTT
AMPL43201	TTATTTCAGTTATGTGTCTGAAAAT	GTGTCCCTAATTAAATGAAAGTAGG
AMPL43202	GTGCTTGTCTATCTTAGGAAACCTG	CCTTTAAACTCTTATGATTGGATAT
AMPL24559	AGCCCCGTGTACAGAACACAAGTGA	AGACAAGAAAGACCACATCCCAAAT
AMPL24560	ACTGCTCCCACGAGCTCAAAAGATT	AGGACATCTCTGAGACTGCAGAGGC
AMPL24561	GATAAACACCCAAGCCCTTTTGTTG	AAAAGGCATTCTACTGCACCCGGGG
AMPL24562	GTTGAATTCTCCACAGATGACTCCA	AGAACATCAACTTGTGTCTGTCAGT
AMPL24563	AGTGCCTTTACCTCCATCTGTCAGT	TGACCTTTCCCTTTTGGAAAGTGAT
AMPL24564	TCAACCCAAATGACTTCAAAGTCTT	ATTTGTTTCTCCAGCTGCACAGAAG
AMPL24565	CTTGGCTGCTTTTTGTCTTTTTATT	GAGAAAGAGATGGATGACCCAAAAA
AMPL29901	AATGCAAATGATCCCAAGTTGTCCA	AGGCAGTAATAAAGTCTGCTGTATA
AMPL29902	CAAAACAGCTTTTTCCATTTATTTT	GACTATGCTTCAGAGCCACACACAG
AMPL26535	GGAGATTTTTCCAGGTTTTCTGCCA	AAGTGGTGGCTTCTGTGAAAATTGG
AMPL26536	ACACATTAATTGCTGCAAGCAACCT	GAGCATTTTCAAGAGACATTCCACA
AMPL26537	TTTTTGTTTCCTTAGGTCTTGCTCC	CAGAAGCCAAATCAGGAATTCCTAC
AMPL26538	CACTTTTTCTACATTTTGGTCAAAT	GTGGTCTATTTGTCAGATGAATGCC
AMPL30972	TCAACAAACTGTTGGATCCGGACTT	TCTCGGATAGTGTCTGATTGCTGAG
AMPL30973	TTTTTCCTTGCAGGCATCAGATGAA	GTTCTGAGGTGGACCTAATAGGATT
AMPL30974	ACTACCAGTACAAACTTTTCATTAT	AGTTTATCAGCCAAGGGAACCCCTT
AMPL29072	TCACCAGATTTATATTCCCTGTTAA	ACTCAGTACCAGCAACTACCAGTAC
AMPL29073	TTCTTCCATTATGTCTTTCTCCTCT	AGATACAGAATCTATCATCTTGCAG
AMPL26674	TACCAAGGGATGTTACAACTGTGTG	GGGTAAAAATGCACTACCACTGCCC
AMPL26675	GCCTTGAATAATCACAGACAGATGT	AAGTTACGTATCATAAGCTACAGGA
AMPL26676	TTCATTTACAGTGGATGAGGTTTTT	AAGCAAGCACAGATCCAGTTAGAAT
AMPL21309	GTGCATTAACAAGACAGCAGATCTG	GAAGCTGTAGTCGGTCTTCTGGCCT
AMPL21310	GGTACATTTTGCTTGTTTCTCTAAT	ATGGTGCAGAGCTTTATGAAGCAGT
AMPL150515	AATGAAAGAGAGGAAGAAAAGGAAG	TTTTAATCTGAGAACAAGTTTCTTT
AMPL150516	CATGTATCTTTGTTTGACACATCAT	GCAGAAATCCAACAAAAGAAACTAG
AMPL22140	CCTGCTTGCTGGTATACCAAACTTG	TCTTGAAGCTTACTGTGTATTTCTT
AMPL22141	AGGCTTTTGAATGAATGAAAATGTT	GATCCTAGACCTTTCCCTCTCCCCT
AMPL27189	TTGACTGTGGGTCAGAAGATCACTA	TGCACACTTGGTAAAAATCAATCAC
AMPL27190	GTGGGCATTATTGAGCTCACAGATG	GAACTGGTAGGCTCTCCTGATGCCT
AMPL27191	TGCAAAAACACTTGTTCTCTGTATT	ATTAAGGCCCAGTTAGACCCTCCCC
AMPL27192	CCTAAAATTTGCGTTTTTCTTTTTC	TTCGTCAAGTGCAGATATATCTGAA
AMPL26239	TTTGCCTTTCCTAAGGAATTTGCTA	CATAGAAGGTAGGTACACGAGCCAG
AMPL26240	TTTATTTGTTCAGGGCTCTGTGTGA	AGTCCAGAAAGAGTGCTTCTTCAAC
AMPL26241	TGCAAAGAATAGTCATGGTTATTGA	TGTGGATCCAAATTGTATTTCTAGA
AMPL25597	ATGGTCTGGAGAAGGAATACAATTG	TGCCAAAAGTGATTGTGTTAACTTT
AMPL25598	TGGTGTTTCCAAACATTGTGTAAAA	ATGGCTCATACCCTCCAATGATGGA
AMPL25599	TGTTTATTCTATGAAACATGTGCTT	AAATGCAGAGTCTTTTCAGTTTCAT
AMPL29406	GAAACAAAGGCAGCATATTTTTCCA	TGTCCACAATGCTACTAACTTTTAT
AMPL29407	CTTTTTAAATGTTACATGGAGGTTT	TCTGTATCTTGCAAAAACCTCCACT
AMPL29105	TGAACTTGGCTCTGGTGATAGTGAA	TTTTGCCCTCCAGTTAGATGTTTCT
AMPL29106	GTGAAAGTCTTTGTCCCACCTTTTA	TGACAGTGGAATCCATCAGCTTAAG
AMPL29107	ACACCTGGCTTCAGAAAAATCTTCA	CATTTTCACAGAGATGAGCAGTGCA
AMPL29108	AAATATTTTCTCCTCATTGTAGCAC	AGTTTCACGGCAACCATTTTGTATG
AMPL29520	TTTTCTAGGCATCCTAAAAGACAGA	AGTGTAGGGAAGGTACAGTTTTTAA
AMPL21943	TTAAATGAATTCGACAGGATAATAA	TTCTTTTTCTAAGCTTTTTCGGGTA
AMPL21944	ATAAAGCCTTTGAAAAACAAAATTG	ACATCTTTAAAAGCTTCAAAAAGCA
AMPL23725	ATGGAAGATGGTGAGCTGACAGATT	TTTCCTTTCAGATTGCCAGTCACTT
AMPL23726	TTTTCCTAATCTTCCTGTGAAAACA	AGTCATGCCAAACACTTTGTTTTTA
AMPL23727	TCGGAAGCAAAGGATCACTTGTTGA	TTGTTCTACTTACTCCAAGGATCCA
AMPL23728	TTCTTCAGAAAATCATCACTCTATT	CTTTGGGAAAAGAACAAGCTTTACC
AMPL23729	TCCCTCTTGTATTGGTAAGAGAACC	ATGTCCCTCTCAATTGAAGCGAGAC
AMPL23730	TGCAAAGTTAAGGGAATGTTAGAAG	CAGAAACTCCAAATTGGATAAAGCC
AMPL23731	TCCCAAAATTTACTATCATCTGCTT	ATCAGAACTGAAAGTTGTCTTCAGC
AMPL23732	CAAGAGAGGTGTTTTCTAAGCTAGA	TGGATTTAGGACAGCAAGTGGGAAA
AMPL23733	TTTTAGCACAGCAAGTGGAAAATCT	AGCAACTCTTTCCTGAAGTATCACT
AMPL23734	TTTCTGAAACACCACCTTGTCAGAT	AGATGCTGCAATACAAAAGGCAAGA
AMPL23735	AGAATGTTCACCTTCACATAAGGTT	CTTCTGATAGATGTGAACTTCCTAG
AMPL23736	ACACCAAGAGTAAATCAGACACTTG	TCAAAGTGAACAAACTTCACAACTT
AMPL23737	ACCTGCATACAGTACAGTAAATAGT	TTGTGGCAGATTATCCTAAGGCACT
AMPL23738	GCGACTAACTCTTCATGCAAAAATA	TGTTGCACACCAGACAAAAGTGACA
AMPL23739	ATTGGTTTTTCTGAAATAATGTCCC	ATTAAAGTGGCCATATCTGACTCAA
AMPL23740	TTTGTCATTCTAGTGAAGTGTATAA	AGACACAGACCCACAAAGTGTAAAT
AMPL23742	GTTCAAATAGTGCCATAACTGAAAA	TGGCTTTTGTCATTCTAGTGAAGTG
AMPL23743	AATGCTGCCAAGGTTAACTGCTTAA	ATCTCTCTGAAAAACAAGGCTCAAC
AMPL23744	ACATTTTACACAGGACACGGAAGAA	GATGATTACGTAGAAAATCCTTCAT
AMPL23745	TCAGAAAGTTGATGTACATGAAAAT	AGTGAGGCTTCACTATTTGAAGCAA
AMPL23746	GACCCAGGCTCTTAAGTGATAATTT	TACAAATCAATCCACTTATTCAGCC
AMPL23748	GGGCAAAGATGTCCAAGGACAGAGA	TCTAATGAGATTGCAGCCTTAAGAC
AMPL23749	GTTTTCATACAGCTAGTGGGAAAAA	TGTAAAGATGGGCGTGAATTAGCTT
AMPL23750	CAAAGACCAGAAAGTAAAATAAAAA	GTGAAATCACTAATTTTAGCCATCG
AMPL23752	TCCTTAATCAAAAATGGACAGAAGA	AACGAAAGAAAGTGACCTAATTGGT
AMPL23753	TATTTATCCTTTCAGACTGCAAGCA	CAGATTCCTTGAATTCTGAATTACT
AMPL23754	TATGAAAGCTGAAGAAACATCTCAT	AAGGGTCTCCAAAGAGTCATTAAAT
AMPL23755	GGCTTGCCCTGTATTGATCAGCACA	AAATAAACAGCAGTTAACAGCTAAT
AMPL23756	GACGCTGGTAGAAATACTTGTAACT	GAAATTATTTAGCCAGTTTATGAAG
AMPL23757	TACTACAAAATAATATTGAAATGAC	GGCAGTGATTCAAGTAAAAATGATA
AMPL23758	AGTAGATAGAAGTTTCTCCTCAAGC	ACTGACATTTTTGTTGAAGAATATA
AMPL23759	GGCTTTTATTCTGCTCGTGGCACAA	CAATGATTCTGTCTCAATGATTCAG
AMPL23760	CTGAAGGTATAATTGGAGGTAAGCA	TGGTAGTGAAGCATTGCAAAAAGCT
AMPL23761	TTTGAAATGCCTGAAAACCAGCTGA	GCTTGTCAAGAACCAGCTGTAACAG
AMPL23762	CAAAAGGCAGAAATTACAGAACTTT	AGCACTTCTAAGGAATGGAAAGATG
AMPL23763	GGTTTGTGCAGAATAGCACATATGT	GAAGAATCAGGAAGCCAGTTTGAAT
AMPL23764	TCCTACTAACTTAGCATGTCTTGAA	AAAGTGGTCACACAGCTCCTCCAAC
AMPL23765	AAATGGCTTCAAAACAGCTTCTAAT	TCATCATTAGAAAGTCAAAAGAAAC
AMPL23766	ATATAGTTAGGAAATCAAATGGAAA	TCTCTGAAAACAACATTAGGAAAAG
AMPL23767	ATTGTTATTCATCAAGCATAGATGA	TGGATAATTGGGCAAGACTGTCTGA
AMPL23768	TGTAAGAGATTCTGTTCCTAAGAAC	GGAACAGAAGTACCATAAAGCAACA
AMPL23769	AGAACTTTTCCCAGATGATGAAAAT	AGTATGTACAGACCTGGATGACAAA
AMPL23770	TCCAAAAAGACCAAAAAGAAACTAC	GGAACTACATGATTCAAACCTCTGT
AMPL23772	CCATGGAAAAGAATCAAGACATACA	AAATCTCACCACAATCCAAAAAGAC
AMPL23773	TGTGATGTCTAGAGGAAAAGAATCA	GCAGATTCTAAAAATGCTAAACTGT
AMPL23775	GAAAAAGTCTTGCCTACAGCAAGTC	ATCAAGCCTAGTTGTGATGTCTAGA
AMPL23776	CATTTATAACCACAGAAACTGATTG	CCACATTCAGAAGTGGAAGGTAATG
AMPL23777	AACCAGCTCTTTTGGGACAATTCTG	TCATCCCTGCAGGAAAAACATTGGG
AMPL23778	TGTCACTTTGTGTCTTCATGCTTAG	CCAGTAATGGAGCCAGTTCTCCTAA
AMPL22643	AAGGCCTGAAAACACAGAAAGACCA	TGTCTGTGTGAGTGAGAATAATGCA
AMPL22644	TATCAAACATACTTCTGTAGCTTTG	TAATTAACCTTTCGACCCAATTTGA
AMPL22646	TAAAGAACCTGAAGCCTCTGAAAGT	CAGCAACTATCAAACATACTTCTGT
AMPL22647	TCAGGGTATCAGAAAGTCTATATTC	ACATACTATTTGCTCTCAGAAAGAG
AMPL22648	ATAAACGAAGGGCAGTGTCTTGAAT	ATCACCTGAAGGGATGTCCAATGCA
AMPL22649	AGATAAAGAATGCACCAACTTCATT	TCCGTTGTTTCGGTAAAGCAAGCAA
AMPL22650	AACCCTCTCAAGTCTAAATGGAGCT	TTCTTGGCCACAGATTTCAAATGTA
AMPL22651	TTAGATTGGAATGTAACACATGAGA	AACACCTCTATTGCATACTTCTTAT
AMPL22652	TGAGACAAAAACCAGTGAATGTGAA	AATGGAACTGACAAAATCTCCAAGG
AMPL22653	TGTTTCTGAAGAAGAAGATAGTTTT	TGTGAAGAAGCTAAAAAGCAAATGA
AMPL22655	GGTAAAGTAAATAGCACCAAAGACC	GAAGAAGAAGATAGTTTTTCATTAT
AMPL22656	TATGAGAAAGGTCGTAAGAATAGTG	TCTACACCAAATGTCCTAGAGGATG
AMPL23923	TTTCTAACCATGATGAAAGTCTGAA	TGACATCATCAAAGTATGCTTTCTT
AMPL23924	GGAGTAATGCTGTCTGTAAGTTGAA	GGTTTATCCCTTGTGGTCCAGGCAA
AMPL27850	ACAGTCAGAGATGAAGAAGTATCTG	GTGACTTACATTTTTAGAATGCTTT
AMPL27851	ATGTGACTTTTGATGTCTGACCAAA	TTTCCTAATGACACTACTGCTGTAA
AMPL32436	CTGATATGTCTTGGTCAAGTTCTTT	ACAGTGTCATCTATAATGCTTCTGA
AMPL32437	GTCATCAGTGCATTTCTGTGAAATA	CAACCCTTAGTTCTACTGTGCTAAT
AMPL21223	GTAATTTTCTCCTCATTTTACCCAC	ACAATGTCCTACCTTTGCCCATATT
AMPL25927	TTTTAGTCCTGTTCTACGATGTACA	ACAGTGGTATGTGGAAGCTTATTTC
AMPL25928	AATGTGACTGAGAGTCCTTTTTCTT	ACACCACAGAGAGAAAAGTCGGGTA
AMPL30698	GCACAATGAAGTCTAAAATGGATCG	TTCCTGCACGTGCTATTTGTTTTAT
AMPL30699	CAGAGCATATACATTCTCACTGTAT	TTACCAGCCCACCTCTAAATTCTTA
AMPL28623	CCTTATAATCAGTTGGCTTCAACTC	TCAGACCAACCTATGTTAAAACTCC
AMPL28624	ACCCACAGAAGAATCTGGTTATAAA	AGAGAGCCAATATACCAACAATCTC
AMPL28625	TGATTAAAACCAAGGTGGAATTTTT	ACCAAACCTATTTAAAACACCACAA
AMPL43713	GTTGGATGCAAAGAGAGGCCAACAT	AGCCAACATTTCACGTTTTTGTTTT
AMPL130118	AGTGTTATTTTGGTGTCTTTTGCAG	TTTAAGACGCGGTGCAATCAAGCAG
AMPL150513	TTGGCGCTCTGGAAGTCGTCCCAGC	GTGTTGGCTGGGTGGAGACGGACGG
AMPL150514	CGCTGCGTGTCGCGTCATGCGTCAC	GGGTCAGCTTTCTGGCCGAAGTGCC

[Targets]
TargetA	TargetB	Target Number	Chromosome	Start Position	End Position	Probe Strand	Sequence
AMPL32548	AMPL32548	1	chr9	19960881	19961045	+	AAAAATGGATTTATCTGCGGATCGTGTTGAAGAAGTACAAAATGTTCTTAATGCTATGCAGAAAATCTTAGAGTGTCCAATATGGTAAGTAGACAGAAGAGTTTATTACTTTAAG
AMPL21286	AMPL21286	1	chr9	19968444	19968610	+	ATTTTGAAATGAATTACTGAGGCTTCTTTCTTTTTTTCCCCCCCTATCCTTCTAGTCTGGAGTTGATCAAAGAGCCTGTTTCTACAAAGTGTGATCACATATTTTGCAAGTAAGTTT
AMPL23912	AMPL23912	1	chr9	19977283	19977458	+	TTATCTTTTCATGGCTATTTGCCTTTTGAATACTATCTACAAAAAAAAGTAACTTGAACTGTTCTTTCATTCTTTATAATTTATAGATTTTGTATGCTGAAACTTCTCAACCAGAGGAAGGGGCCT
AMPL23913	AMPL23913	1	chr9	19977398	19977528	+	GGAAGGGGCCTTCACAGTGTCCTTTGTGTAAGAACGATATAACCAAAAGGTATCTAATTTGGGTGGTAATGGGAGGTTGGG
AMPL29577	AMPL29577	1	chr9	19979319	19979450	+	TCTTAAGAAATTAATAATCCTTTGCTGAGTGTGTTTCTCAATTTAATTTCAGGAGCCTACAAGAAAGTACAAGATTTAGTCA
AMPL29578	AMPL29578	1	chr9	19979390	19979551	+	AGATTTAGTCAACTTGTTGAAGAGTTGTTGAAAATCATTCATGCTTTTGAGCTGGACACAGGATTGCAGTGTAAGTGTTCCACAGCCCCAGCGGCCAGCTCTCAAGGAAGGG
AMPL30171	AMPL30171	1	chr9	19980165	19980337	+	ACACAGGGTTTCTTTTGGTTCTCTGATGCAGTTACTATATTGTTTCTAACCATAACAATAATATTTTTCCTGTGAATTACATTCACAGTTGCAGACAGCTATAACTTTTCCAAAAAGGAAAAT
AMPL30172	AMPL30172	1	chr9	19980277	19980445	+	AAAAGGAAAATAACTCTCCTGAGCATCTAAAGGAGGAAGTTTCTATTATCCAAAGTATGGGCTATCGAAACCGTGCCAAAAGACTTCGACAGAGTGAACCTGAAAACCCTACCTTGGTA
AMPL31496	AMPL31496	1	chr9	19981343	19981512	+	GATCATTTTTTACTGTACTGCTTATCAGGAAACCAGTCTTAGTGTCCAACTCTCTAACCTTGGAATTGTGAGATCTCTGAGGACAAAGCAGCAGATACAGCCTCAGAATAAGTCTGTCTA
AMPL31497	AMPL31497	1	chr9	19981452	19981617	+	AAGTCTGTCTACATTGAATTGGGTAAGAGACACAGATTTTGTAAGTTTAGAATAATAGTTGCTGGATTATTGTTTTATAATTATAATGTTTATAATTGTTTTATATGTTTTATAAT
AMPL23156	AMPL23156	1	chr9	19982423	19982589	+	TTTCAACAAAAATCCTTTTATTGATTTGTTATCTGGGGAATTTTTTAGGGTCTGATTCTTCTGAAGATACAGTTAATAAGGCAAGTTCTTGCAGGTGAGTTAAAGAGAGCCTTTATC
AMPL26179	AMPL26179	1	chr9	19984259	19984429	+	AGTGTTTCTCATTAAGGTTCTGTCTTTTCTCTATAGTGTGGGAGATGACAAGTTAGAAATCACCTCTCAAGGAGCCAGGGCTGAAGCCAGTTTGAATCCTGCAAAAAAGGGTAATGACAAG
AMPL30036	AMPL30036	1	chr9	19984967	19985130	+	ATACTTTCAGCTGCTTGTGAATTTTCTGGGGACATAACAAATATTGAACATCATCAATCCGGTAATAAAGATTTGACCACCACTGAGAAGCATGCAACTAAGAAGCATCCAGAA
AMPL30037	AMPL30037	1	chr9	19985070	19985229	+	AGCATCCAGAAAAGTATCAGGGTATTTCTGTTTCAAACTTGCATGTGGAGCCATGTGGCACAAATACTCATGCCAGCTCATTACAGCATGAGAACAGCAGTTTATTACTC
AMPL30038	AMPL30038	1	chr9	19985169	19985337	+	GTTTATTACTCACTAAACACAGAATGAATGTAGAAAAGGCTGAAATCTGTAATAACAGCAAACAGCCTGGCTTAGCAAGGAGCCAACAGAGCAGATGGGCTGAAAGTAAGGAAACATGT
AMPL30039	AMPL30039	1	chr9	19985277	19985416	+	AGGAAACATGTAATGATAGGCAGATTCCCAGCACAGAGAAAAAGGTAGTTGTGAATGCTGATCTCCTGTGTGGGAGAAAAGAACTGAATA
AMPL30040	AMPL30040	1	chr9	19985356	19985528	+	AGAACTGAATAAACAGAAACCTCCACACTCTGATAGTCCTAGAGATTCCCAAGATGTTCCTTGGATAACACTGAATAGTAGCATACGGAAAGTTAATGAGTGGTTTTCCAGAAGTGACGAAAT
AMPL30041	AMPL30041	1	chr9	19985468	19985621	+	AGTGACGAAATATTAACTTCTGATGATTCACATGACAGAGGATCTGAATTGAATACTGAAGTAGGTGGTGCAGTAGAAGTTCCAAATGAAGTGGGTGAATATTC
AMPL30042	AMPL30042	1	chr9	19985561	19985728	+	GGTGAATATTCTGGTTCTTCTGAGAAAATAGACTTAATGGCCAGTGATCCTCAGGATGCTTTCATATGTGAAAGTGAAAGAGTCCACACCAAGCCAGTAGGAGGTAATATCGAAGATA
AMPL30043	AMPL30043	1	chr9	19985668	19985840	+	TATCGAAGATAAAATATTTGGAAAAACCTATCGGAGGAAGGCAAGCCTCCCTAAGGTGAGCCACACAACTGAAGTTCTAACTATAGGAGCGTGTGCTATAGAACCTCAGACAATGCAAACCCA
AMPL30044	AMPL30044	1	chr9	19985780	19985952	+	ATGCAAACCCATCCCTTCATGAATAAAGCAGAGCATAAAAGGAGAACTACATCTAGCCTTCATCCTGAGGATTTTATCAAGAAAGTAGAGTTAGGCATTGTTCCAAAGACTCCTGAAAAGCTA
AMPL30045	AMPL30045	1	chr9	19985892	19986061	+	CTGAAAAGCTAATTGAGGGAATCAACCAAATCAAGCGAGATGGTCATGTGATAAATATTACAAATAATGGTCCTGAGAATGAAACAGAAGGTGATTATGTTCAGAAAGAGAAAAATGCTA
AMPL30046	AMPL30046	1	chr9	19986001	19986171	+	GAAAAATGCTAACCCAACAGAATCATTGGAAAAAGAATCTGCTTTTAGAACCAAAACTGAACCAATGAGCAGCAGGATAAGCAATATGGAACTGGAATTAAATAGCTCCAGTTCAAAAGCA
AMPL30047	AMPL30047	1	chr9	19986111	19986272	+	GTTCAAAAGCACCTAAGAAGAACAGGCTGAGGAGGAAGTCCTCTGCCAGGCACACTTGTGCCCTTGAATTCGTAGTCAATAGAAATCTAAACCCACCTGATCATAGTGAACT
AMPL30048	AMPL30048	1	chr9	19986212	19986373	+	CATAGTGAACTACAGATTGAAAGTTGTTCTAGCAGTGAAGAGATGAAGAAACAGCATCTGGACCAAGTACCAGTCAGACACAACAAAACACTTCAGCTCATGCAAGATAAAG
AMPL30049	AMPL30049	1	chr9	19986313	19986481	+	GCAAGATAAAGAACCTGCAGGTAGAGCTAAGAAAAGTAGTAAGCCAGGAGAACAAATAAATAAGAGACTCGCCAGCCATGCTTTTCCAGAGCTAACTTTAACAAATGTATCTGGTTTTT
AMPL30050	AMPL30050	1	chr9	19986421	19986558	+	ATCTGGTTTTTTTGCTAACTATTCAAGTTCTAGTAAGCCTCAAGAGTGCATCAACCCTGGCCTTCGAAGAGAAGAAATAGAAGAGAGC
AMPL30051	AMPL30051	1	chr9	19986498	19986624	+	TAGAAGAGAGCCGAAGAATGACTCAAGTGTCTGATAGTACCAGAGATCCCAAAGAGCTGGTATTGAGTGGAGGAAGA
AMPL30052	AMPL30052	1	chr9	19986564	19986727	+	GTGGAGGAAGAGGTTTGCAAACTGAGAGATCTGTAGAGAGTACCAGTATTTCATTGGTACTTGATACTGATTATGGTACACAGGACAGTATCTCATTACTGGAAGCTGACACCC
AMPL30053	AMPL30053	1	chr9	19986667	19986831	+	AGCTGACACCCTGAGGAAGGCAAAAACAGTATCAAATCAACAGGCGAATCTGTGTGCAACAATTGAGAACCCCAAGGAACCTATCCATGGTTGTTCTAAGGACACTAGAAATGAC
AMPL30054	AMPL30054	1	chr9	19986771	19986947	+	CTAGAAATGACACAGAGGGTTTTGTAGTTCCATTGACGTGCAAAGATAACCACACTCAAGAGACAAGCATAGAAATGGAAGAGAGTGAACTTGACACGCAGTGCTTACGCAATATGTTCAAGGTTTC
AMPL30055	AMPL30055	1	chr9	19986887	19987059	+	TTCAAGGTTTCAAAGCGTCAGTCATTTGCTCTGTTTTCATATCCAAGAGATCCGGAAGAGGACTGTGTAACAGTCTGTCCCCGCTCTGGGGCCTTTGGAAAACAAGGTCCAAAAGTCACTCTA
AMPL30056	AMPL30056	1	chr9	19986999	19987162	+	AAGTCACTCTAGAATGTGGACAGAAAGAAGAAAGTCAGGGAAAGAAAGAGTCTGAAATCAGACATGTGCAGGCAGTTCATACAAATGCAGGCTTTTCTGCAGTTAGTCAGAAAG
AMPL30057	AMPL30057	1	chr9	19987102	19987275	+	TAGTCAGAAAGCTAAGAAGCCAGGCGATTTTGCCAAATGTAGCATAAAGGGAGTCTCTCGGCTTTGTCTGTCATCTCAGTTCAAAGGCAAGGAAACTGAACTCCTTATTGCAAATTACCATGGA
AMPL30058	AMPL30058	1	chr9	19987215	19987389	+	ATTACCATGGAATTTCCCAAAACCCTTATCATATACCACCACTTTCTCCCATCAGATCATGTGTTAAAACTCTATGTCAGGAAAACCTGTCAGAGGAAAAGTTTGAGCAACATTCAATGTCACCC
AMPL30059	AMPL30059	1	chr9	19987329	19987497	+	CAATGTCACCCGAAAGAGCAGTGGGAAATGAGAGAGTCATTCAAAGTACAGTGAGCACAATTAGCCAAAATAACATTAGAGAATGTGCTTCTAAAGAAGTCGGCTCAAGCAGTGTTAAT
AMPL30060	AMPL30060	1	chr9	19987437	19987609	+	GCAGTGTTAATGAAGTAGTTTCCAGTACTAATGAAGTAGGCTCTAGTGTTAATGAAGTAGGTTCCAGTGGTGAAAACATTCAAGCAGAACTAGGTAGAAACCGAGGACCTAAATTAAATGCTA
AMPL30061	AMPL30061	1	chr9	19987549	19987719	+	ATTAAATGCTATGCTCAGATTAGGTCTTATGCAACCTGAAGTCTGTAAGCAAAGCCTTTCTTTAAGTAATTGTAAACATCCAGAAATGAAATGGCAAGGACAAAGTGAAGGAGCAGTTCTG
AMPL30062	AMPL30062	1	chr9	19987659	19987828	+	GAGCAGTTCTGTCTGTTAGTGCAGATTTCTCTCCATGTCTGATTTCAGATAACCCAGAACAACCTATGGGAAGTAGTCGGTCTTCTCAGGTTTGTTCTGAGACACCTGATGACCTATTAA
AMPL30063	AMPL30063	1	chr9	19987768	19987940	+	TGACCTATTAAATGGTGACAAAATAAAGGGAAAAGTCAGCTTTGCTGAAAGTGACATTAAGGAAAAATCTGCTGTGTTTAGCAAAAGTGTCCAGAGTGGAGAGTTCAGCAGAAGCCCTAGCCC
AMPL30064	AMPL30064	1	chr9	19987880	19988051	+	AGCCCTAGCCCTTCAGACCATACACGTTTGGCCCAGGGTTACCAGAGAGGGACCAAGAAATTAGAGTCCTCAGAAGAGAACATGTCTAGTGAGGAGGAAGAGCTTCCCTGCTTCCAACACTT
AMPL30065	AMPL30065	1	chr9	19987986	19988155	+	CCTGCTTCCAACACTTAATATTTGGTAAAGTAACCAACATGCCTTCTCAGTCTACCAGTCACAATGCAGTTGCCGCAGAGGGTCTATCTAACAAAACAGAGGAGAACCTAGACTCATTGA
AMPL30066	AMPL30066	1	chr9	19988095	19988251	+	AGACTCATTGAAGAATAGTTTAAGTGACATCAGTAACCAGGTACCGTCAGCAAAGGCATCCCAGGAACATCACCTTAGTGAGGAAGCAAGATGTTCTGGCAGCTTAT
AMPL30067	AMPL30067	1	chr9	19988191	19988365	+	TGGCAGCTTATTTTCTTCACAGTGCAGTGCTTTGGAAGACTTGACTGTAAATACAAATACCCAGGATCCTTTCTCGATGTTTGATCCTACTTCCAAACAAGTGAGGCATCAATCTGAAAATCTGG
AMPL30068	AMPL30068	1	chr9	19988305	19988470	+	TGAAAATCTGGACGTTCTGAATGACAAGGAATTGGTTTCAGATGATGATGATGAAAGGGAACCTGGCCTGGAAGAGGATAGTCCTCAAGAAGAGCAGAGTGTGGATTCAGACTTAG
AMPL23056	AMPL23056	1	chr9	19988730	19988883	+	GTCAGTGAGAAAACATGGGTACAGCAAGTTGTGGTATGTGCTGTTTTTACATCTGAAGCTGTTTTTATCATCATTTAAGGTGAAGTGGCATCTGGATATGAGAG
AMPL23057	AMPL23057	1	chr9	19988823	19988979	+	GGATATGAGAGTGAAACGAGCCTCTCTGAAGACTGTTCCAGGTTGTCCTCTCAGAGTGATATTTTAACCACTCAGGTAAAAAACGTGTGTGTGTGCATGTGCATGTG
AMPL25671	AMPL25671	1	chr9	19993913	19994084	+	TCATTTCTTCTGTTTACAGCAGAGAGATACCATGCAAGATAACCTGATAAAGCTCCAGCAGGAAATGGCTGAACTGGAAGCTGTGTTAGAGCAGCATGAGAGCCAGCCCTCTAACAGCTCCC
AMPL25672	AMPL25672	1	chr9	19994014	19994170	+	GCCAGCCCTCTAACAGCTCCCCTTCCCTTATAGCAGATTCTTGTTCGCCTGAGGATCTGCTGAATCCGGAACAAAACGCATCAGAAAGAGGTTTGTAATATTGGCTA
AMPL21385	AMPL21385	1	chr9	19999950	20000115	+	AAGCAGTAAAGTAGATCTCTTTGTTTTCTCATTCCATTTAACGCAGTATTAACTTCAGAGAAAAGTAGTGACTCTCCTATAAGCCAGAATCCCGAAAGCCTTTCTACTGACAAATT
AMPL21386	AMPL21386	1	chr9	20000055	20000181	+	ACTGACAAATTTCAAGTATTTCTGGATAGTTCCACCAGTAAAAATGGAGAACCAGGAATGATACGGTAAGAAGTAAT
AMPL30092	AMPL30092	1	chr9	20002831	20003007	+	CATAAGCCATGATGGAGCATTTCTTCCTTCATTCTTCCAGGTCTTCCCCTTCACAGTCCCGGTTGTTAGATACTAGATGGTATGTACACAGCTGCCCAAGGAGTCTTCAGGACACTAACTGCCCATC
AMPL30093	AMPL30093	1	chr9	20002947	20003111	+	AACTGCCCATCTCAGAAGGAGCTCACTAAGGTTGTCAGTATGGAGGAGCAACAACCAACTGAGTCAGAAGCAAGAGATCTCATGGAGCAATCTTATTTGTCAAGACCAGATCTGG
AMPL31004	AMPL31004	1	chr9	20004759	20004921	+	TAAACTTCTTCCCCTGTGCCTTTCAGAGGGAGCCCCTTACCTCGAATCTGGAATCAGCCTTTTCTCTGATGACCCTGAGTCTGATCCCTCGTCACACAGAGCCTCAGAGCTGG
AMPL31005	AMPL31005	1	chr9	20004845	20004972	+	CCTCGTCACACAGAGCCTCAGAGCTGGCTCATGTTAGCAGCATGCCAACTTCAACCTCTGCGTTGAAATTACCCCAAT
AMPL31006	AMPL31006	1	chr9	20004912	20005055	+	ATTACCCCAATTTCAGGTCGAAGAATCAGCCAAGAGTACAGCTGCTGTCCATATTGCTAGTACTGCTGGGTATAATAAAAGCGAAGACAGTGTG
AMPL31007	AMPL31007	1	chr9	20004995	20005160	+	AAGACAGTGTGGGCATAGAAAAGCCAGAAGTGATATCTTCAACAAGAGGAGTCAACAAAAGAATATCTATGGTGGCATCAGGCTTGACCCCAAAAGAATTTGTGAGTGTATTTATA
AMPL31409	AMPL31409	1	chr9	20008730	20008899	+	ATTATAATATGATATTTGATTTTATTTCAGATGCTTGTGCACAAGTTTGCCAGAAAACACCACATCTCTTTAACTAATCTAATTTCTGAAGAGACAACTCATGTCATTATGAAAACAGGT
AMPL27382	AMPL27382	1	chr9	20011223	20011392	+	TAATCCTTTGGATGTTTTTCATCCTGCAGATGCTGAGTTTGTGTGCGAACGAACACTGAAATATTTTCTGGGTATTGCAGGAGGAAAATGGGTAGTTAGCTATTTCTGTAAGTACAATAT
AMPL22686	AMPL22686	1	chr9	20011822	20011990	+	CTGCCTTCGTGTGACCTGTCTTTTCTGTCATCTCTTTAGGGGTAACCCAGTCTATTAAAGAAAGAAAGATACTAGATGAGGTAGGTACTCAATGTTACAAACGAATCAGAAAGACTTGG
AMPL23063	AMPL23063	1	chr9	20014417	20014591	+	GGGTTTCTTCCAGCATGATTTTGAAGTCAGAGGAGATGTTGTGAATGGAAGAAATCACCAGGGTCCGAAGCGAGCAAGAGAATCCCAGGACAGAGAATCCCAAGACAGAAAGGTAAAGCCCCACT
AMPL31221	AMPL31221	1	chr9	20020223	20020359	+	GATCTTCAGGGGCCTAGAAATCTGTTGCTATGGACCCTTTACCAACATGCCCACAGGTAAGAGACTGGGAGAAGTGCAGAGTCCAGC
AMPL32095	AMPL32095	1	chr9	20022288	20022465	+	GATTTTAGGTCTCTCTGTGCTATTTAGATCAATTAGAGTGGATGGTGCACCTCTGTGGGGCTTCTGTGGTGAAGGAGCCTTCGTTATTCACCCTCAGCAAGGTAAGTGTTTGATGGTCTGTCAGAGGG
AMPL24891	AMPL24891	1	chr9	20022693	20022865	+	GAAGTCCTGTTCTGATACCCTCGATGCTGTTTCCTTCCCGGGGATTCAGGGCACTCATCCAGTGGTAGTCGTGCAGCCGGACGCCTGGACAGAGGACAGTGGCTTCCATGGTAAGTCTTGGCT
AMPL26490	AMPL26490	1	chr9	20024127	20024306	+	CACACAGCCAGGTCCCCAAAGTAGATTGACAAGAGTCTGGTGTGGGGAAAATGTTAAGTGACATTAATTTCTGCTTGTGTTCTCTGTCTCCAGCGATTGGGCAGATGTGTGAGGCACCTGTGGTGACCCG
AMPL26491	AMPL26491	1	chr9	20024240	20024416	+	GCACCTGTGGTGACCCGAGAGTGGGTACTGGACAGTGTAGCCCTCTACCAGTGCCAGGAGCTGGACACCTACCTGATCCCGCAGATTCCCAGAGCTGCTGCAGACTCCAGCCAGCCATGCGTGTAAC
AMPL43197	AMPL43197	1	chr25	7734400	7734566	+	TAAAAAAAAAAACTATGAAATCTGATTTAAAAGCATTTGAATTTTTAATTGAAATAATTCAGCAATCACACTAGAATCATAAAAAGGAATCACATTGAGGATTCTGTTTTTCTTGCA
AMPL43198	AMPL43198	1	chr25	7734511	7734641	+	CTTGCACTTATGCTGACGTAAGGTTAAAGAACTGGTCCAGAGAGAGCACTGCTGTTTGTTCCTTACTCCTCCTGACTTTTG
AMPL43199	AMPL43199	1	chr25	7734581	7734718	+	CCTGACTTTTGATCAGGATACAACTATAAGAGAACCAACACGTTTATTAAGGAAAACTGGTTCATAGTAGGTTACCTCCGAAAAACAA
AMPL43200	AMPL43200	1	chr25	7734658	7734792	+	CCGAAAAACAAAACAAAACCAAGTCACCTAAAAAGAACTACAGGAGTCAAAATAACAGTACTTTGAAACCTACTTTCATTTAATT
AMPL43201	AMPL43201	1	chr25	7734751	7734903	+	AATTTAAAGAAAAAGTGTGTTTACTTTGTAAAATATACTTGATCATATCCAATCATAAGAGTTTAAAGGAGATTTTTTTTCTTGATTAGCTAATAAATACACA
AMPL43202	AMPL43202	1	chr25	7734820	7734955	+	AGATTTTTTTTCTTGATTAGCTAATAAATACACAATTTTCAGACACATAACTGAAATAAAGTACACCGACCAGTACAGAGATAGGC
AMPL24559	AMPL24559	1	chr25	7734963	7735140	+	CATTATGCACATCTTGACATACAGGTTGAGGCTGTGTTTTCCACACATTGGAAAGGTTGAGTCAGTCACCAATTCATTGTCATTTTTGTGTTTGTTGCCTCTGCAGTCTCAGAGATGTCCTTTTCAGA
AMPL24560	AMPL24560	1	chr25	7735084	7735243	+	TTTCAGATCACTTGTGTTCTGTACACGGGGCTCCCGCTTCCTGGTGCAGGCCTGGGGGCTCTCGGGTCCTCTGACCCCGGGTGCAGTAGAATGCCTTTTCAGTCCAAGAT
AMPL24561	AMPL24561	1	chr25	7735183	7735316	+	CAGTCCAAGATAATCTTTTGAGCTCGTGGGAGCAGTCCTGGTAGAGTCACTGACAGACACAAGTTGATGTTCTCCTGGTGAACC
AMPL24562	AMPL24562	1	chr25	7735256	7735403	+	CCTGGTGAACCCAACAAAAGGGCTTGGGTGTTTATCATTGCGAGTTCTTCGTCTGCTATTGAATCACTTTCCAAAAGGGAAAGGTCATTAAATTTACG
AMPL24563	AMPL24563	1	chr25	7735343	7735520	+	TTAAATTTACGTGGAGTCATCTGTGGAGAATTCAACTCTTTCTTCATCAGTGTTTCATATTTGGTGCCGCAACTCCGTGGTGGCTGAAATGCCTTCTGTGCAGCTGGAGAAACAAATGTACAAATGGG
AMPL24564	AMPL24564	1	chr25	7735460	7735618	+	GTACAAATGGGACTGACAGATGGAGGTAAAGGCACTCTACTCAAAAAGTCCAAGGCTCTTCTCTTTTTGCAGGTTTTTGGGTCATCCATCTCTTTCTCCTCTTTACAAT
AMPL24565	AMPL24565	1	chr25	7735558	7735729	+	CTCTTTACAATAAGACTTTGAAGTCATTTGGGTTGATCCAGGTATGGGGACAGACTTCTCTTTTGGCTTACAAAGTGATAAAGGACTCTGATAATTCATCTCATTATTGGGAGAAGACATCT
AMPL29901	AMPL29901	1	chr25	7736745	7736911	+	TCTTATGTAATTTTTATAAAAATCCCTTAAATTTACATTAACTTACCAGAAATTTATTTCCTATGCCAAGGACTATTTGAGCTGTGTGTGGCTCTGAAGCATAGTCTTTAGTCGGGG
AMPL29902	AMPL29902	1	chr25	7736851	7736992	+	TTTAGTCGGGGTGGACAACTTGGGATCATTTGCATTAAGTATATGCACAAGTTTGTTTTCTGCATCATTGTAAAACATACCAATATTCTATG
AMPL26535	AMPL26535	1	chr25	7738791	7738962	+	CCTTAATATTTGACCATCAAAATAGGAAAATGCCAAAATGCATGGTAATGCACAAATTAATTTTACCTCAACAGTATTTTTCATTTTGTGGAATGTCTCTTGAAAATGCTCCTCCTTTGGAC
AMPL26536	AMPL26536	1	chr25	7738902	7739033	+	CTCCTTTGGACTGGCAGAAAACCTGGAAAAATCTCCAGCAAATAAAGTAGGAATTCCTGATTTGGCTTCTGGTCGCCACTGG
AMPL26537	AMPL26537	1	chr25	7738973	7739141	+	GTCGCCACTGGAGGTTGCTTGCAGCAATTAATGTGTAAGGTTTAATAATGTCTTCATTAAAATCAGTCCAGAACTTTATTGCCAATAAATTATGGCATTCATCTGACAAATAGACCACA
AMPL26538	AMPL26538	1	chr25	7739091	7739254	+	AGGAGCAAGACCTAAGGAAACAAAAAAAAATGAAACACCAAACGTCTATATATATAATATATATATATTTTTTTTATTTTTTATTTTTTATTTTCATAGTTTATGTAAAAATAT
AMPL30972	AMPL30972	1	chr25	7747236	7747413	+	CATTTTAAAAGATATTTTTAGACAGTATCCATAAGAAGTGACAATTAAAAACACACTGTACATTACCTATTTTTTTCACAACAGAAACTACAAATCCTATTAGGTCCACCTCAGAACAAGGTGGTTGG
AMPL30973	AMPL30973	1	chr25	7747353	7747478	+	AAGGTGGTTGGAAGTCCGGATCCAACAGTTTGTTGAAGTAAAGGGGTTCCCTTGGCTGATAAACTTGGGATAGGAT
AMPL30974	AMPL30974	1	chr25	7747418	7747559	+	TGGGATAGGATTTCATCTGATGCCTGCAAGGAAAAAAGATCAGAGTATGTAGAATATATGATCTAACAAGCATTCATCAAAATTAAAAAACT
AMPL29072	AMPL29072	1	chr25	7747549	7747693	+	TTTCTTTGTTGCTGTTAGCTGTGTGTTGGCTTTTCCAGATTTACTTTTAGATTGTGATGCTGCAAGATGATAGATTCTGTATCTCTTTCCTTCTA
AMPL29073	AMPL29073	1	chr25	7747633	7747749	+	CTTTCCTTCTATTAACAGGGAATATAAATCTGGTGATGGACGCCAGATACTCAATGTAACTAGATAA
AMPL26674	AMPL26674	1	chr25	7747823	7747999	+	CTCCGTATTAAAAAAAAACTTTATCTAGCATTTGAAGTCATTTTTATTAATAGTACTTTAACTTAAAAAATTTACATACTGACCTGAATCTTTTTCTTTTTTCCTGTAGCTTATGATACGTAACTTC
AMPL26675	AMPL26675	1	chr25	7747949	7748102	+	CCACACAGTTGTAACATCCCTTGGTAGAATTTGTTCTCCTTGCTCAGCAGATTCCATAGCCTTCTTGAATTCTAACTGGATCTGTGCTTGCTTCTTATCATTCA
AMPL26676	AMPL26676	1	chr25	7748042	7748213	+	CTTATCATTCAACATCTGTCTGTGATTATTCAAGGCTCTTAACTGCTCTTCACTAAAATAACCCTATGATCATTTAATATATTAAGGCAAATGACATTAGAATAAAAAAAGCAAACAAAACA
AMPL21309	AMPL21309	1	chr25	7748618	7748787	+	CCACCATAAAGGATGATGGTTAAGACTCACTGTATGTTCTCTTACTCTCTCACCTCCAGGTCACTTGGGTCTGGTGCATTTGTCACTGCTTCATAAAGCTCTGCACCATCTTGCAGAGCA
AMPL21310	AMPL21310	1	chr25	7748727	7748895	+	CTTGCAGAGCACAGATCTGCTGTCTTGTTAATGCACATGATGGTATACACTGCTTTGTTATATTTTCTAGGAAAAATGCATCACTAATTAGCTAAAACACAAATTTAAAAACACTGAAA
AMPL150515	AMPL150515	1	chr25	7749947	7750105	+	AGAACTTGTAATATAAAATTCATTTTACCATCATTCTTTTCAAATTCTGCTTGAATTTTATTGAATAAAACTTCTAGTTTCTTTTGTTGGATTTCTGCATATTTTGTTG
AMPL150516	AMPL150516	1	chr25	7750045	7750174	+	ATATTTTGTTGCTTCCTTTTCTTCCTCTCTTTCATTGCGAAATATGCATAATCCAGATGGGGTCCTCTCCATCCACTGTA
AMPL22140	AMPL22140	1	chr25	7750212	7750382	+	GTATATCATACCTGTATTGGGTATGCTCTTTGAACAACTACATCAACACAACCAACATTTCCTCCATCACTGAAAAGTGATGACAAGGGGAGAGGGAAAGGTCTAGGATCAGGAGAGAATC
AMPL22141	AMPL22141	1	chr25	7750322	7750489	+	AGGAGAGAATCCAAGTTTGGTATACCAGCAAGCAGGACGAGTACTGTTAGCAGAAATCTGGACAAATAATGAACAAGTCAACTTGTAAGTTTATATTCAATTTTACTTCAGATGTCAT
AMPL27189	AMPL27189	1	chr25	7753506	7753643	+	TTAATTTAATTTACCTTTAACATAAGAGATTCTGGGGCTTCAAGTGGTGTGCAGGCATCAGGAGAGCCTACCAGTTCTGCTCCATGAA
AMPL27190	AMPL27190	1	chr25	7753583	7753730	+	TGCTCCATGAATAGTGATCTTCTGACCCACAGTCAATCTCCCGTTCTTTACGAGAGCTAAGAGGGGAGGGTCTAACTGGGCCTTAATAGCATACCACC
AMPL27191	AMPL27191	1	chr25	7753670	7753830	+	AGCATACCACCCATCTGTGAGCTCAATAATGCCCACTTTTTTGGTACCCACACTACTAGTTTTACTACTAGAAGTTTCAGATATATCTGCACTTGACGAAATGATTTCAGA
AMPL27192	AMPL27192	1	chr25	7753770	7753931	+	ATGATTTCAGAAATACAGAGAACAAGTGTTTTTGCAGCTGTGTCATCCCTTTCCATTATCTTCTTTATAGCTGATCTTCTGCTTTTATCAATTTCCACATCATATCTAAAAA
AMPL26239	AMPL26239	1	chr25	7754307	7754480	+	ATGTAGAAGCCACAGACAGCACAAAAGTCTAAACCTTATTACAGTATGTGATTATATAATGTAATACATAAAACTTGCCTGTATTTTAGTTGAAGAAGCACTCTTTCTGGACTTAGACACCTAT
AMPL26240	AMPL26240	1	chr25	7754420	7754593	+	TAGACACCTATTAGCAAATTCCTTAGGAAAGGCAAATTCCATGGCTGCCAATTTCCATATAATCCATCTATAGTGATTATATACCCAAACTCTAGAAATACAATTTGGATCCACACCTGGGGTG
AMPL26241	AMPL26241	1	chr25	7754535	7754659	+	CCTGGGGTGTCACACAGAGCCCTGAACAAATAAAGGTAGAACAATATAAAAAAACCACATAAGATGATACTGAAT
AMPL25597	AMPL25597	1	chr25	7758653	7758772	+	GAGAGTACCTATAAAATTCTTCTTTTCCAATCTTTCCATCATTGGAGGGTATGAGCCATCCACCATCAGC
AMPL25598	AMPL25598	1	chr25	7758712	7758862	+	CCACCATCAGCCAATTGTATTCCTTCTCCAGACCATAGGCCTTCCTTACCAAAATAATCCTGAGCATGAAACTGAAAAGACTCTGCATTTTTGCTGTTTAT
AMPL25599	AMPL25599	1	chr25	7758802	7758946	+	TTGCTGTTTATTTTTACACAATGTTTGGAAACACCATACATATAGAGCTGCACAAAGTAAATGATAGAAAAATTTAATAATAAATGAAAAACAAA
AMPL29406	AMPL29406	1	chr25	7760166	7760326	+	AAAGCATACCTGTTTATGAGAACATGCAGAGGGGACTCGGCCTTCTACTGCTTCTCTCAGAGAGATTCTAGGCAAAGTGGAGGTTTTTGCAAGATACAGACTACCTGGCTG
AMPL29407	AMPL29407	1	chr25	7760266	7760433	+	CTACCTGGCTGTGGAAAAATATGCTGCCTTTGTTTCTTTTTAATCCGCATATCCTGTATATCTCTGGCGTTCTGAAGATTTGTAATTAAATCTATTAAAGAATAAGTTAGCAAAAATT
AMPL29105	AMPL29105	1	chr25	7760784	7760959	+	ATGTGTCAACACAAATTTTTACACAATACCTAAAGGTTCTTTTTCATTCTTTGTGAATATTATAGTTGCTGCTTGATTGGAGTTATTTTTCTTAAGCTGATGGATTCCACTGTCATTAATATTTTT
AMPL29106	AMPL29106	1	chr25	7760899	7761072	+	TTAATATTTTTTTCACTATCACCAGAGCCAAGTTCATCTATGTCTTTGGAGTTTTGTTTGTTTTTTTCCAATTTAGTATTCTTGCTAATGCACTGCTCATCTCTGTGAAAATGTGATTTAGTTT
AMPL29107	AMPL29107	1	chr25	7761012	7761187	+	TGATTTAGTTTTAAAAGGTGGGACAAAGACTTTCACTGGTTTGCCTGGAGCAATCAAGTGTCTCCTTTTTTCATTTCCTGTGGCAGGAACCATACAAAATGGTTGCCGTGAAACTGATAAATTACT
AMPL29108	AMPL29108	1	chr25	7761127	7761293	+	GATAAATTACTTGAAGATTTTTCTGAAGCCAGGTGTTCATAAAAATGAGATTTAGGCAAAAATTCTTGACCAGGTGCAGTGAAATTTGGATTCTGTATTTCTTGCCGTTCCTCAGTT
AMPL29520	AMPL29520	1	chr25	7766572	7766726	+	ATATTAGTAGAATTAAACAACAGCAACAACAACAAAACTAAGTATGTCTTACCGAAAGGGTCCACAGGAAATTGGCTCTAAAGAAATATGATGCATAAACAAGCT
AMPL21943	AMPL21943	1	chr25	7768532	7768692	+	CTTAAAAAATACTGTATCTAGTACCTATAGAGAGGGAAAAAGATATGAATACAAAGCACATTTTACCGTCTGGAGTGCTTTTTGAAGCTTTTAAAGATGTTTCTTGATTTT
AMPL21944	AMPL21944	1	chr25	7768632	7768784	+	TTCTTGATTTTTTATTATCCTGTCGAATTCATTTAACAAGTTTCTTTTAATTGGGGGTTCTCCTAAAAAGAAATTTTCATACATTTTTTAAAGCAAATAACAT
AMPL23725	AMPL23725	1	chr25	7770520	7770697	+	AAATAGACACTTACCAACTGAGACAAGTGCATCTCCTCTTCTTTTTCCAATTCTTGAATTTAACAAAACCATTTCCTTAGTGTTTTGGCATGTAAAAACAAAGTGTTTGGCATGACTTAGCAGTTCGG
AMPL23726	AMPL23726	1	chr25	7770637	7770803	+	TAGCAGTTCGGAATCTGTCAGCTCACCATCTTCCATAAAAGCTTTGGCAATCTCTACGGTTTCTGTTTCAAAATAGTTTTCTGGATCCTTGGAGTAAGTAGAACAAAATTCTATATT
AMPL23727	AMPL23727	1	chr25	7770743	7770900	+	AATTCTATATTTGTTTTCACAGGAAGATTAGGAAAAGTTTCAGCTTTCCCAATCTCTGTTTTTATATTTTTAGGTAAAGCTTGTTCTTTTCCCAAAGGATGAATGTTC
AMPL23728	AMPL23728	1	chr25	7770840	7770977	+	GATGAATGTTCTCAACAAGTGATCCTTTGCTTCCGACTAGCAACTGTGGTTTGTCTCGCTTCAATTGAGAGGGACATGGAGAAACTTT
AMPL23729	AMPL23729	1	chr25	7770917	7771085	+	GGAGAAACTTTAATAGAGTGATGATTTTCTGAAGAACCACTCTGATTGTTACAGTTACTTGATAATCTAAATTCTTTATTGCAGGCTTTATCCAATTTGGAGTTTCTGGAGTGTTCTGG
AMPL23730	AMPL23730	1	chr25	7771025	7771186	+	GAGTGTTCTGGGGTTCTCTTACCAATACAAGAGGGAGGAGGCATTTTTGATACATCTTGTCTAGAAGTAGATGAATGCTGAAGACAACTTTCAGTTCTGATCAGATTGAATT
AMPL23731	AMPL23731	1	chr25	7771126	7771267	+	CAGATTGAATTCTTCTAACATTCCCTTAACTTTGCATAAGGCACTTTCAGAAACTGGAACTTGTTTCCCACTTGCTGTCCTAAATCCAGAGA
AMPL23732	AMPL23732	1	chr25	7771214	7771389	+	GAGAAAGCAGATGATAGTAAATTTTGGGAGGTATATATCACAGTATTTTCTTCATTTGTGAACTTTTCTGAATGTTCTTCATTATCTTTAAGTGATACTTCAGGAAAGAGTTGCTTGGCACTATCT
AMPL23733	AMPL23733	1	chr25	7771329	7771445	+	TGGCACTATCTTCTAGCTTAGAAAACACCTCTCTTGCCTTTTGTATTGCAGCATCTGATACTTGTAC
AMPL23734	AMPL23734	1	chr25	7771385	7771551	+	GATACTTGTACAGATTTTCCACTTGCTGTGCTAAAAATCCCACATGCATTTGTGTAAGAGACTGACTTGGGAAGCTTCCCCCTAGGAAGTTCACATCTATCAGAAGTTTTTGAATTA
AMPL23735	AMPL23735	1	chr25	7771491	7771640	+	TTTTTGAATTAATCTGACAAGGTGGTGTTTCAGAAACTTTCTCCAATCCAGACATACTTTGGTTAAGTTGTGAAGTTTGTTCACTTTGAATGTCAGCAAA
AMPL23736	AMPL23736	1	chr25	7771580	7771743	+	ATGTCAGCAAAAACCTTATGTGAAGGTGAACATTCTATAGCACCCAGAGAGTTAGGAAAAATAGCCTCTGAATCATCCAGTGCCTTAGGATAATCTGCCACAATTTCTGCATGG
AMPL23737	AMPL23737	1	chr25	7771683	7771844	+	TTTCTGCATGGCAAGTGTCTGATTTACTCTTGGTGTTTTGTTTAGTTACCATGCTGCAGTTGTCTGTAAACCCCTCTGTCACTTTTGTCTGGTGTGCAACAAAGACTCTTTT
AMPL23738	AMPL23738	1	chr25	7771784	7771954	+	AAGACTCTTTTACTATTTACTGTACTGTATGCAGGTACAGAATTATTTGAATCAGAATTCAACTTTTGAATTGTATTAAAATTATTTGAGTCAGATATGGCCACTTTAATGGCTGTATTTT
AMPL23739	AMPL23739	1	chr25	7771894	7772041	+	GGCTGTATTTTTATTTTTGCATGAAGAGTTAGTCGCAAGTTTCTCAACACAAATATCTTCATTTACACTTTGTGGGTCTGTGTCTGCTTCTCTTCCAG
AMPL23740	AMPL23740	1	chr25	7771979	7772148	+	GCTTCTCTTCCAGGGGACATTATTTCAGAAAAACCAATGTTTTTTCTCTCTCTAATATTCTTTATTACTGGTTCAATACCAGAATTATCAATTTTACTTCTTGAAAGATATTCTGATTTA
AMPL23742	AMPL23742	1	chr25	7772129	7772259	+	GGATGGTATGAATAGCTGTTAGACATGGTACTATTACTTAAATAAGTTGAGCCTTGTTTTTCAGAGAGATGATTTTTGTCA
AMPL23743	AMPL23743	1	chr25	7772199	7772329	+	GATTTTTGTCATTTTCAGTTATGGCACTATTTGAACTATTTCCACATGAAGGATTTTCTACGTAATCATCAGGATATTCTT
AMPL23744	AMPL23744	1	chr25	7772269	7772437	+	AGGATATTCTTTTAAGCAGTTAACCTTGGCAGCATTTATTCTTTCTGATTGATCATCCCATTCTCCTTCTCTAAGCCATTTTTTTGCTTCAAATAGTGAAGCCTCACTCACAGAAATTT
AMPL23745	AMPL23745	1	chr25	7772377	7772540	+	CACAGAAATTTTTCTTCCGTGTCCTGTGTAAAATGTTAAAGGTGAGTTTTCAATGGCTGAATAAGTGGATTGATTTGTATACATTGTAGGCTTTTTTGCTGTTTCTTTTTCTGT
AMPL23746	AMPL23746	1	chr25	7772456	7772607	+	TACATTGTAGGCTTTTTTGCTGTTTCTTTTTCTGTATTTTCATGTACATCAACTTTCTGAGAGGCATGATCTGATATTTTAAGATTTTCAGTTTGTTTGTAT
AMPL23748	AMPL23748	1	chr25	7772605	7772757	+	AACAAGTTTTTTCTTCTCTAGAGAACTGTGAGTTTCTTCATACTCTGGGGTAGTTGTTATTTCAGTTGTCCCACAAGCTAATTCACGCCCATCTTTACATTCT
AMPL23749	AMPL23749	1	chr25	7772704	7772877	+	TTCTTCTCTGTCCTTGGACATCTTTGCCCCTCGATGGCTAAAATTAGTGATTTCACTATTATCTTGCTCTTTTTCTTCAAAAAGATTTTTTACTTTGTCCAAAGATTCCTTTGTAATTTCTATT
AMPL23750	AMPL23750	1	chr25	7772760	7772926	+	TATTATCTTGCTCTTTTTCTTCAAAAAGATTTTTTACTTTGTCCAAAGATTCCTTTGTAATTTCTATTTTTTTCCCACTAGCTGTATGAAAACCCAACACAGCAGATTCTTTGATCT
AMPL23752	AMPL23752	1	chr25	7772954	7773120	+	ATTTTGTCTTTTCTTTCAGTATTTTCTATTACCTCATGATTTGAGATGTCTGTTTTCTTGATATCTATGCCAGGAAGTAATTCAGAATTCAAGGAATCTGAAAAGTTATTTAATTCT
AMPL23753	AMPL23753	1	chr25	7773054	7773193	+	AAAAGTTATTTAATTCTTCTTCTGTCCATTTTTGATTAAGGAGACTTCTAGCTTTATTTAATGACTCTTTGGAGACCCTTATATTTTTTC
AMPL23754	AMPL23754	1	chr25	7773134	7773287	+	ATATTTTTTCTGCTTGCAGTCTGAAAGGATAAATAAAAAGTGTCAAAATCTTTTATGTTTTGCCCCGTATTAGCTGTTAACTGCTGTTTATTTGACATAGTAAC
AMPL23755	AMPL23755	1	chr25	7773227	7773400	+	GACATAGTAACATGAGATGTTTCTTCAGCTTTCATAACTTCCAAACAGGTTAAATCTGACAAACCTTCTTTAATTTGAGTGTTCCCCTCCTTCATAAACTGGCTAAATAATTTCAGATCTATGT
AMPL23756	AMPL23756	1	chr25	7773341	7773487	+	AGATCTATGTTGTGCTGATCAATACAGGGCAAGCCATTTTCTTCTTCATGAATATAAACTGTATCATTTTTACTTGAATCACTGCCATCAGATTCTG
AMPL23757	AMPL23757	1	chr25	7773427	7773585	+	ATCAGATTCTGAGTTACAAGTATTTCTACCAGCGTCAGTACATTGGTTACCTTCATTTTCTGTATTTCTCCTGTAACTTTCAGTATATTCTTCAACAAAAATGTCAGTA
AMPL23758	AMPL23758	1	chr25	7773535	7773695	+	AGTCATTTCAATATTATTTTGTAGTATTAGCCGGCATTTATTATTTTTCTCATTTAAATTTTTATCATTACAATCTTCTATCTGAATCATTGAGACAGAATCATTGTATTT
AMPL23759	AMPL23759	1	chr25	7773641	7773805	+	TATTTGCTTGAGGAGAAACTTCTATCTACTTCTACAGAAGTTTCCTCATTGATATTCTCAAGGTCACTGAACAGTTTCTTAGCTTTTTGCAATGCTTCACTACCAACATTCAGTT
AMPL23760	AMPL23760	1	chr25	7773746	7773912	+	ACATTCAGTTTTGTGCCACGAGCAGAATAAAAGCCTCTAAACTCCACTTCATTTTTATCTGTTGAATAGCCAGAAGCACTTCTGTTACAGCTGGTTCTTGACAAGCAAGCAAACTTC
AMPL23761	AMPL23761	1	chr25	7773852	7774030	+	AAGCAAACTTCTGCTTACCTCCAATTATACCTTCAGATTTCTTGCTATCTACCTGACTGATAGATGGAGCATTAGTTGTGAGATGAAGATCATCATCTTTCCATTCCTTAGAAGTGCTATTCAAGATAG
AMPL23762	AMPL23762	1	chr25	7773970	7774135	+	ATTCAAGATAGTCAGCTGGTTTTCAGGCATTTCAAATGGATTTTTCTGTATTATGTGGCTTGGTTTTCTAAACTGTGTAAATTCAAACTGGCTTCCTGATTCTTCCAAAATAGTAG
AMPL23763	AMPL23763	1	chr25	7774075	7774245	+	CAAAATAGTAGAAAGTTCTGTAATTTCTGCCTTTTGACTAGGAGTTAAATTACGATTTGAATCAAAATCTTGCTTTAAAGATAAAGTTGGAGGAGCTGTGTGACCACTTTCACTATCAGAA
AMPL23764	AMPL23764	1	chr25	7774185	7774355	+	CACTATCAGAAACATATGTGCTATTCTGCACAAACCCAGATATGATATTAATTGACTGTGGATCAAGTGCATGAGATTTGCTTGGTTTCTTTTGACTTTCTAATGATGAAGTATTTACAAT
AMPL23765	AMPL23765	1	chr25	7774294	7774451	+	AGTATTTACAATTTCAAGACATGCTAAGTTAGTAGGATAATGTTCCTCAATATCTTTGAAAAGCATTTTACTTTTCCTAATGTTGTTTTCAGAGAGTTTTATCTCTTT
AMPL23766	AMPL23766	1	chr25	7774389	7774536	+	GTTTTATCTCTTTATTAGAAGCTGTTTTGAAGCCATTTTCAAAACTGTGATTTGAAATTGGATCAGACAGTCTTGCCCAATTATCCATATAATCACTG
AMPL23767	AMPL23767	1	chr25	7774476	7774644	+	TATAATCACTGTTTCCATTTGATTTCCTAACTATATCTGAGGTAATGTCTGATTTTGAATCTTGATCTAGAGTCATTTTTAGTTGTTGCTTTATGGTACTTCTGTTCCTTTCTGTAAGA
AMPL23768	AMPL23768	1	chr25	7774584	7774733	+	TTTCTGTAAGATCATCTATGCTTGATGAATAACAATCTTTCATAATCGACACTTTGGCTGTTTGTTTGTCATCCAGGTCTGTACATACTACCATGGTAGA
AMPL23769	AMPL23769	1	chr25	7774673	7774841	+	ACCATGGTAGAGTTCTTAGGAACAGAATCTCTTACACAACAGAGGTTTGAATCATGTAGTTCCTTAGTATTTCCTAAAACAGGAGTATTACTTTCATTAGTTATCTTTAAGACAAAATT
AMPL23770	AMPL23770	1	chr25	7774736	7774902	+	TTAGTATTTCCTAAAACAGGAGTATTACTTTCATTAGTTATCTTTAAGACAAAATTATTTTCATCATCTGGGAAAAGTTCTTCAGAGTTTGGATTAACAGTTATTTTTGAAATTAAA
AMPL23772	AMPL23772	1	chr25	7774892	7775040	+	GCATTTTGGTTGAACTGAACCTTTACTGAAGATGATGCTACTGTTATATGTTTTTCAGTTGACAACAGTTTAGCATTTTTAGAATCTGCATTTAAAACA
AMPL23773	AMPL23773	1	chr25	7774981	7775132	+	ATTTAAAACATGTATGTCTTGATTCTTTTCCATGGGAATATTTTTGGTTAATTCAAAACCAGTTTCATGATTCTTACATTTTAGTTTCTCTGATATTTTATA
AMPL23775	AMPL23775	1	chr25	7775120	7775287	+	GGAGAATCCCTAGAGCTAGGAGTTAACAGACTGGTATTATCACAGTCAAATGAAAAGCTTTCTGGAGACTGAAAGTGAATATCATTACCTTCCACTTCTGAATGTGGCACAGGAGGGT
AMPL23776	AMPL23776	1	chr25	7775227	7775379	+	CACAGGAGGGTGACTTGCTGTAGGCAAGACTTTTTCTTTTATATCGGAAACTCTTGGTTTTTTTGCATCATCTTCCCAATGTTTTTCCTGCAGGGATGACAGA
AMPL23777	AMPL23777	1	chr25	7775326	7775504	+	CAGACAATCAGTTTCTGTGGTTATAAATGACTCCAATTTTTTCTTATTAATTTTTGCTTCTTTATAATCAGGATCCTGAGATATTATTTTATTATTAGGAGAACTGGCTCCATTACTGGAAACTTTTCT
AMPL23778	AMPL23778	1	chr25	7775445	7775599	+	AAACTTTTCTCAGAATTGTCCCAAAAGAGCTGGTTAAAGACAAAGCTGGTTTTTCTGAGTCATTCTGTAAACAGTTTTTTTTGATGGAAGAAGAATGCAATAAAC
AMPL22643	AMPL22643	1	chr25	7776667	7776830	+	CACACAGATACACATCCCCACACAGAGGTACCTGAATCAGCATTTGTAAATGTCAGGGGTCCTTCAAAAGCATTTGCTTCAAATTGGGTCGAAAGGTTAATTAGTCTTGACTCT
AMPL22644	AMPL22644	1	chr25	7776770	7776934	+	GTCTTGACTCTTGGTCTTTCTGTGTTTTCAGGCCTTGATTAGATGTTTCATCATTTATAACGTAAATAAACTTTTTTGTTTTCTTTTTCAAACTAGATATTAAACCTAAATTCTT
AMPL22646	AMPL22646	1	chr25	7776917	7777042	+	GCCAGCTTCCATCATCAATTGAACTTGTACATAAAGAATCCTCTTTCTGAGAGCAAATAGTATGTTTTTCCAATCC
AMPL22647	AMPL22647	1	chr25	7776982	7777135	+	TTTTCCAATCCACTTTCAGAGGCTTCAGGTTCTTTAAAGTTTGGATTAGTCATATTATTTGAGAACATTGCATTGGACATCCCTTCAGGTGATTCTCTTATCCT
AMPL22648	AMPL22648	1	chr25	7777075	7777227	+	TCTCTTATCCTGAATATAGACTTTCTGATACCCTGAAGTGGAGAAGCTATTAAAGTAGTTTCATATATTGCTTGCTTTACCGAAACAACGGAATCTTCATGAG
AMPL22649	AMPL22649	1	chr25	7777167	7777336	+	ATCTTCATGAGATTCAAGACACTGCCCTTCGTTTATCTTATTTACTACTATTTCCTCATTTAACGTCTTCTCTGAATACTTTGGTACATTTGAAATCTGTGGCCAAGAATTTTCCAAAGT
AMPL22650	AMPL22650	1	chr25	7777276	7777432	+	TTTTCCAAAGTAATGAAGTTGGTGCATTCTTTATCTGTGATTATGAGGTCTTTTTCTGAATTATTTTGGTCATAAGAAGTATGCAATAGAGGTGTTTTCTCCATCTG
AMPL22651	AMPL22651	1	chr25	7777372	7777530	+	TTCTCCATCTGAGCTCCATTTAGACTTGAGAGGGTTAGGTCAGAACATCCAGAGGCTGAAGACAGTACAATTTCCTTGGAGATTTTGTCAGTTCCATTCCCAAAGGGCT
AMPL22652	AMPL22652	1	chr25	7777470	7777627	+	CCCAAAGGGCTTCTCATGTGTTACATTCCAATCTAATGGATGACTGTCATTTGGTTCCATTTCAGATACCAATGAATGTTTATTTTCTTTCATTTGCTTTTTAGCTTC
AMPL22653	AMPL22653	1	chr25	7777584	7777729	+	TTCACTGGTTTTTGTCTCATTAAAAATATTTTTCCTAGTTTTGCTAGTTTTTATTTTTTGTAGATTTCTTGTTTTATATTTAGGAACACATAATGA
AMPL22655	AMPL22655	1	chr25	7777698	7777812	+	AGAAACATCTAGAACTTTTTCATGTACTTCATCCTCTAGGACATTTGGTGTAGACTTTACAAAAT
AMPL22656	AMPL22656	1	chr25	7777752	7777914	+	CTTTACAAAATGGTCTTTGGTGCTATTTACTTTACCAAATGAATTCCCCAAACCTGTTAAAATTTAAAACAGAAGTATATTAATAACATTTCATAATAGAGTCATATAATTTA
AMPL23923	AMPL23923	1	chr25	7785387	7785544	+	GTTAAAAGCAGTAGCTCAATTAAACAGAAGGACTTACTTTGACTTTTAGCTTCCCTTTGATTTTTGTTTTCTTTGCCTGGACCACAAGGGATAAACCGATCATTTTTC
AMPL23924	AMPL23924	1	chr25	7785484	7785641	+	GATCATTTTTCTTCAGACTTTCATCATGGTTAGAAAAACAGCTTTTAAAAATCTGCAAAAGTTATATTTTAAAGTTACTAGTATAAAAACTCTCACTATGTATATATA
AMPL27850	AMPL27850	1	chr25	7785749	7785862	+	TGCAACAGCATAATCAAGTTATGATATTTACTTACAGCAGTAGTGTCATTAGGAAATACAGCTG
AMPL27851	AMPL27851	1	chr25	7785805	7785962	+	TACAGCTGCAGATACTTCTTCATCTCTGACTGTAAAAAAAAATTTCAATTTATCTGTACTGTAATTATATACCATATACTAAAGTTAATGTGAAAAACTTAAATATTT
AMPL32436	AMPL32436	1	chr25	7786534	7786668	+	ATTGGCATCATCTACCATCTTACATAATACACATTTGATAGTATTACCTATTAGCACAGTAGAACTAAGGGTTGGTGGTGTGGCT
AMPL32437	AMPL32437	1	chr25	7786608	7786758	+	GTGGTGTGGCTAAAGAACTTGACCAAGACATATCAGAATCCACCTCAGCTCCTAGACTTTCAGAAATGCGTTTTGGTGTCTGACCCTGAAAATAAAGAAAA
AMPL21223	AMPL21223	1	chr25	7786820	7786962	+	CAGATTTTCAATTGTCAAATTTTCAATTACTACACAATAAAAATACTTACCTTCATAAGCTTCGGTGTATGAAATAAGCTTCCACATACCACT
AMPL25927	AMPL25927	1	chr25	7786915	7787082	+	GGGTAAAATGAGGAGAAAATTACTACGTTTTATATATTTTTTTTAATTTAAGAGTATTCTAGAAATTAAAAGCCTTGTTTCTAATCATACCCGACTTTTCTCTCTGTGGTGTTACATG
AMPL25928	AMPL25928	1	chr25	7787027	7787196	+	TACATGTGTACATCGTAGAACAGGACTAAAATGAAAAAAAAAAAAAAAAAAAAGACAAATCCTTCAGATTATTCAAAGATAACAAAAATGGCAAGAAGAAACATGATATTTCTTATTTAA
AMPL30698	AMPL30698	1	chr25	7787640	7787775	+	AATTTTTCATTTAAATATTTTAATATCACACATCATACCTTTCACTAAGATAAGAATTTAGAGGTGGGCTGGTAACATCATTTGCT
AMPL30699	AMPL30699	1	chr25	7787715	7787852	+	CATCATTTGCTCGATCCATTTTAGACTTCATTGTGCAACAACTTTTATGTTTACTATCGGTAATATCCTTTCCTGAAACAGTACAGTA
AMPL28623	AMPL28623	1	chr25	7793714	7793882	+	ATTCCTGGTATATGTTTCTCCCTAGTTTACTGCACCACATTACTTACCTGAATCTAATCTGTATTTATCTAATTCTTTTAAAGGAGATTGTTGGTATATTGGCTCTCTGAATACTATTG
AMPL28624	AMPL28624	1	chr25	7793822	7793949	+	GAATACTATTGGAGTTGAAGCCAACTGATTATAAGGTTTCCTTTGTGGTGTTTTAAATAGGTTTGGTTCATAGCTGAT
AMPL28625	AMPL28625	1	chr25	7793889	7794054	+	TCATAGCTGATTTTATAACCAGATTCTTCTGTGGGTTCAGAATTATAGGGTGGAGCTTCTAAAGAAAGTTCTTCAAACCAATTAAGGCTTATTGGTCCTAAATCTGTAAGAAAAAT
AMPL43713	AMPL43713	1	chr25	7796716	7796888	+	TCTTTTCAGCAAGCATGCACAGTTACGTATTTTTCTGAAGACATTTTCTCAGTGTAAATGATCGATGTATATAAAATTTGTCAATACCTGCTTGATTGCACCGCGTCTTAAAAATTTCAAAAA
AMPL130118	AMPL130118	1	chr25	7796828	7796958	+	AATTTCAAAAAATGTTGGCCTCTCTTTGCATCCAACAGGCATTTTTATCTACAATATTACTCCAGTGCTTGGTAAATAACT
AMPL150513	AMPL150513	1	chr25	7797618	7797776	+	TAACCGCCTTCCGAGGTGCCGCTCTTTTTGGCCGGAGACGGCTAACAAATTCGCGCCGGCACTTCGGCCAGAAAGCTGACCCGCAGGCTCCTTTCCTCGGCGACCCGCG
AMPL150514	AMPL150514	1	chr25	7797700	7797883	+	GCAGGCTCCTTTCCTCGGCGACCCGCGGCTGGGACGACTTCCAGAGCGCCAAGCCCCAGCAGCTCCGCCTCCGCCTCCGCCGACCTTCTTTCAGATCCTCGCGCCAAAAACCCGCTCCGCCGACGCGGCACGCA
